# Supplementary material for: Oleanolic Acid Complexation with Cyclodextrins Improves Its Cell Bio-Availability and Biological Activities for Cell Migration
Source: Int J Mol Sci. 2023 Oct 3;24(19):14860. doi: 10.3390/ijms241914860 (PMC10573973; doi:10.3390/ijms241914860)
Supplement: Supplementary file 1 [file ijms-24-14860-s001.zip]

Archive with 21 entries (19 files):
- ijms-2626750 - SM/
- ijms-2626750 - SM/Fig S 1.tif
- ijms-2626750 - SM/Fig S 2.tif
- ijms-2626750 - SM/Fig S 3.tif
- ijms-2626750 - SM/Fig S 4.tif
- ijms-2626750 - SM/Fig S 5.tif
- ijms-2626750 - SM/Fig S 6.tif
- ijms-2626750 - SM/Fig S 7.tif
- ijms-2626750 - SM/Fig S 8.tif
- ijms-2626750 - SM/Fig S 9.tif
- ijms-2626750 - SM/ijms-2626750-supplementary-figure lend.docx
- ijms-2626750 - SM/__MACOSX/
- ijms-2626750 - SM/__MACOSX/._Fig S 1.tif
- ijms-2626750 - SM/__MACOSX/._Fig S 2.tif
- ijms-2626750 - SM/__MACOSX/._Fig S 3.tif
- ijms-2626750 - SM/__MACOSX/._Fig S 4.tif
- ijms-2626750 - SM/__MACOSX/._Fig S 5.tif
- ijms-2626750 - SM/__MACOSX/._Fig S 6.tif
- ijms-2626750 - SM/__MACOSX/._Fig S 7.tif
- ijms-2626750 - SM/__MACOSX/._Fig S 8.tif
- ijms-2626750 - SM/__MACOSX/._Fig S 9.tif
